# Supplementary material for: Lyophilized plasma attenuates vascular permeability, inflammation and lung injury in hemorrhagic shock
Source: PLoS One. 2018 Feb 2;13(2):e0192363. doi: 10.1371/journal.pone.0192363 (PMC5796727; doi:10.1371/journal.pone.0192363)
Supplement: S1 File — This file contains the raw data for all graphs contained in this manuscript. (XLSX) [file pone.0192363.s001.xlsx]

## Sheet: Sheet1
Figure 1A
Time(min)	5				15				30				45				60				90				120
Replicate	1	2	3	4	1	2	3	4	1	2	3	4	1	2	3	4	1	2	3	4	1	2	3	4	1	2	3	4
Control	53	66	53	45	104	130	125	91	226	258	281	187	351	439	464	318	435	570	643	425	742	1092	1080	692	1216	1692	1685	1122
LR	38	40	34	38	65	74	54	65	142	138	98	141	233	215	146	211	315	280	193	303	488	443	338	515	821	715	510	834
FFP	21	24	25	26	22	23	26	26	27	28	27	28	33	31	30	30	38	37	34	34	103	88	77	67	245	205	197	169
LP	21	25	25	26	23	23	26	26	29	28	30	29	42	33	36	37	62	42	50	52	276	117	146	152	551	294	336	386
Figure 1B
Time(min)	5				15				30				45				60				90				120
Replicate	1	2	3	4	1	2	3	4	1	2	3	4	1	2	3	4	1	2	3	4	1	2	3	4	1	2	3	4
Control	796	581	486		2433	1448	1363		5037	3177	3078		7286	4839	4520		9672	6423	6180		13218	9522	9552		16731	12440	13499
LR	1080	812	802	824	2564	1967	2020	1901	4571	3850	4294	4076	7098	5966	6427	5748	9088	7914	8456	7388	14388	12671	12637	11062	19203	16887	16286	14916
FFP	54	52	42	99	111	109	76	166	321	238	210	345	735	446	501	609	1628	1011	1096	1242	5994	4123	5013	2862	7822	6073	7145	4206
LP	56	55	91	55	160	116	199	100	434	224	403	223	789	362	677	381	1271	565	1274	722	3058	1244	2840	1579	5275	2414	4068	2459
Figure 2A
Time (Hrs)	Control																FFP																LP
-2.94642	0.956334	0.958649	0.953472	0.957475	0.963334	0.959104	0.951	0.965968									0.981784	0.973331	0.978392	0.963958	0.972984	0.983501	0.985135	1.00272	0.963111	0.961165	0.955626	0.965799	0.947089	0.948009	0.95816	0.978248	0.975421	0.9587	0.963622	0.969368	0.969862	0.979744	0.988714	0.994571	0.978111	0.96842	0.975253	0.943531	0.948154	0.965674	0.957534	0.961363
-2.79901	0.959425	0.96104	0.959871	0.961388	0.970393	0.965348	0.957208	0.964723									0.97984	0.976417	0.976969	0.967457	0.969286	0.984578	0.984961	1.00509	0.971994	0.975569	0.969041	0.975523	0.959969	0.961981	0.969922	0.983053	0.980459	0.965106	0.967789	0.969146	0.969027	0.984174	0.984516	1.00208	0.979992	0.968109	0.977374	0.955494	0.960348	0.972845	0.964631	0.969153
-2.66583	0.955209	0.956139	0.955264	0.96209	0.964427	0.959524	0.95241	0.962341									0.977266	0.974304	0.979828	0.968911	0.962483	0.979618	0.982415	1.00073	0.973183	0.975542	0.969514	0.975076	0.959779	0.959256	0.963043	0.980878	0.975972	0.961785	0.963453	0.964401	0.96333	0.978482	0.979277	0.99742	0.977044	0.965812	0.978214	0.951747	0.956689	0.968822	0.960291	0.964421
-2.53254	0.956195	0.954761	0.95645	0.962411	0.964791	0.962447	0.952801	0.965488									0.975411	0.974059	0.97809	0.969164	0.963555	0.975801	0.979223	1.00063	0.973907	0.976848	0.970552	0.974774	0.960083	0.960678	0.966585	0.981544	0.975739	0.958902	0.962808	0.96552	0.962894	0.975657	0.980499	1.00267	0.975527	0.967966	0.978383	0.953376	0.954607	0.967803	0.960386	0.96728
-2.39924	0.964147	0.963329	0.962591	0.965431	0.96796	0.965751	0.957528	0.96837									0.974896	0.978173	0.980254	0.970718	0.968958	0.979283	0.981116	0.999713	0.978694	0.981362	0.975808	0.977663	0.965792	0.96346	0.968552	0.983317	0.977723	0.964642	0.96213	0.969154	0.963804	0.979082	0.9837	1.00075	0.980523	0.972389	0.981958	0.958237	0.961002	0.970329	0.964767	0.969162
-2.26595	0.97074	0.971905	0.967394	0.971269	0.971846	0.968039	0.962032	0.969639									0.977306	0.981511	0.983938	0.976016	0.976762	0.983172	0.985415	1.00235	0.984882	0.985992	0.980232	0.977119	0.971326	0.964334	0.970894	0.986361	0.982532	0.970283	0.965426	0.971524	0.972142	0.980599	0.990643	1.00376	0.984692	0.977531	0.989669	0.964874	0.96583	0.971519	0.967724	0.973532
-2.13266	0.97553	0.97575	0.970406	0.974197	0.975619	0.972222	0.96512	0.973004									0.977568	0.983414	0.984827	0.978615	0.97699	0.984394	0.987141	1.00514	0.987407	0.984326	0.981575	0.98245	0.974945	0.966523	0.973028	0.987411	0.984248	0.974024	0.971285	0.978856	0.973137	0.986144	0.989292	1.00414	0.987807	0.986737	0.992546	0.971837	0.971819	0.972465	0.971394	0.974782
-1.99938	0.98054	0.978688	0.976104	0.981983	0.981879	0.977437	0.973394	0.974797									0.980862	0.982811	0.986984	0.981102	0.97719	0.98707	0.986239	1.00494	0.989644	0.985095	0.982373	0.986937	0.97653	0.973557	0.97712	0.987411	0.984696	0.97612	0.976424	0.980813	0.978245	0.986034	0.989568	1.00161	0.990919	0.988101	0.993866	0.976117	0.97529	0.979704	0.972952	0.974514
-1.8661	0.98803	0.988351	0.981783	0.987963	0.987662	0.985226	0.979082	0.981503									0.988094	0.987164	0.990215	0.987797	0.985448	0.989032	0.992172	1.00706	0.995016	0.9916	0.988432	0.991465	0.981833	0.982648	0.981191	0.990338	0.990139	0.980491	0.982878	0.986356	0.984943	0.992108	0.993381	1.0029	0.995358	0.990247	0.994596	0.982396	0.982825	0.984035	0.980941	0.982991
-1.73281	0.994044	0.991339	0.985634	0.992347	0.991557	0.993379	0.98605	0.988265									0.993932	0.991588	0.994214	0.990979	0.993772	0.996183	0.996436	1.00748	0.999481	0.996942	0.992059	0.998721	0.989359	0.987286	0.988845	0.9971	0.998723	0.989819	0.992227	0.98995	0.990838	0.996905	1.00138	1.00587	1.00037	0.997724	1.00133	0.990248	0.992574	0.991503	0.992531	0.99147
-1.59952	0.997457	0.994987	0.992928	0.995604	0.999069	0.998957	0.991846	0.992752									0.995445	0.996482	0.99982	0.995817	0.996974	0.999934	0.998727	1.00193	1.00036	0.999162	0.995234	0.99667	0.99418	0.994465	0.993228	0.996607	0.999216	0.99361	0.996637	0.997622	0.993916	0.998638	1.0011	1.00721	1.00173	0.999347	1.00509	0.994757	0.993845	0.995469	0.994903	0.993502
-1.46622	0.998705	0.996649	0.997513	0.996491	0.99494	0.999236	0.996974	0.997509									0.995408	1.0022	0.999987	0.997724	0.996731	0.999436	0.999969	1.00055	0.999743	0.998766	0.999186	0.997316	0.997732	0.996656	0.996613	0.996511	0.996063	0.996933	1.00012	0.99907	0.995792	0.99732	0.999188	1.00573	1.00152	1.00273	1.00374	0.995686	0.997353	0.999074	0.999385	0.996801
-1.33293	1	1	1	1	1	1	1	1									1	1	1	1	1	1	1	1	1	1	1	1	1	1	1	1	1	1	1	1	1	1	1	1	1	1	1	1	1	1	1	1
-1.19964	1.00292	1.00101	1.00361	1.00115	1.00321	1.00356	1.00429	1.00297									1.00083	1.00448	1.00004	1.00116	1.00512	0.998495	1.00216	0.998795	0.99712	1.00248	1.00347	1.00375	1.00389	1.00293	0.999452	0.999989	0.997993	0.998346	1.00151	1.00616	0.998125	1.00026	0.999469	1.00049	0.998227	1.00003	1.00053	1.00774	1.00344	1.00199	1.00325	1.00217
-1.06634	1.00826	1.00446	1.0094	1.00265	1.008	1.00605	1.01033	1.00853									1.00559	1.00422	1.00011	1.00065	1.00583	0.996962	1.00233	0.998171	0.998073	1.00351	1.00726	1.00571	1.00423	1.00789	1.00215	1.0011	0.999979	0.997968	1.00146	1.00719	0.999046	1.00183	1.00124	0.9996	1.0006	1.00138	1.00059	1.01153	1.00602	1.00321	1.00411	1.00461
-0.933054	1.00811	1.00908	1.016	1.0064	1.00994	1.01143	1.01309	1.01419									1.00505	1.00583	1.00386	1.00525	1.00998	0.999467	1.00451	1.00058	0.998526	1.00728	1.00857	1.00911	1.00559	1.01344	1.0037	0.999963	1.00208	1.00014	1.00637	1.00515	1.00028	1.00402	1.00227	1.00252	1.00215	1.00321	1.00377	1.01437	1.00639	1.00646	1.00712	1.0084
-0.799759	1.01359	1.01333	1.02133	1.00622	1.01167	1.01451	1.01176	1.01936									1.0056	1.01099	1.00925	1.0113	1.01299	1.00434	1.00644	1.00002	0.998383	1.01062	1.01044	1.01064	1.00786	1.02137	1.01116	1.00249	1.0052	1.00224	1.00998	1.00882	1.00286	1.00368	1.00464	1.00613	1.0037	1.00961	1.00362	1.01937	1.00997	1.00909	1.00764	1.00862
-0.666465	1.01408	1.01723	1.02976	1.01284	1.01659	1.01632	1.01467	1.02083									1.01247	1.01535	1.00986	1.01471	1.01648	1.00641	1.00734	1.00159	1.0043	1.01269	1.0182	1.01426	1.01207	1.02402	1.01869	1.0072	1.01014	1.00383	1.01553	1.01026	1.00559	1.00735	1.00821	1.0102	1.00564	1.01184	1.00683	1.02267	1.01264	1.00928	1.0116	1.01564
-0.53317	1.01821	1.02071	1.02967	1.01682	1.01939	1.0173	1.01987	1.02263									1.01572	1.01878	1.01015	1.01304	1.02299	1.00842	1.01337	1.00244	1.008	1.01461	1.02022	1.0174	1.01494	1.02548	1.02416	1.00686	1.01444	1.0037	1.01791	1.01299	1.00686	1.00793	1.0131	1.0129	1.01086	1.01428	1.00986	1.02411	1.01598	1.0138	1.01495	1.01665
-0.399881	1.02018	1.02169	1.03072	1.02048	1.01761	1.01895	1.01933	1.02662									1.01951	1.01929	1.01251	1.01563	1.02512	1.01109	1.01276	1.00519	1.01063	1.01724	1.02092	1.02141	1.0145	1.02859	1.02634	1.00968	1.0174	1.00797	1.01857	1.0161	1.0091	1.01197	1.01207	1.01582	1.01125	1.01678	1.00925	1.02435	1.01781	1.01938	1.01851	1.01926
-0.266584	1.01911	1.02384	1.03151	1.02203	1.01804	1.0209	1.02089	1.02546									1.02294	1.02079	1.0122	1.01621	1.02487	1.01179	1.01463	1.00812	1.00994	1.0197	1.02487	1.02091	1.01564	1.03022	1.02313	1.00845	1.01887	1.01177	1.02045	1.01704	1.01298	1.01374	1.01519	1.01727	1.01459	1.01813	1.01417	1.02575	1.02091	1.02106	1.02356	1.02125
-0.133292	1.02157	1.02259	1.03153	1.02383	1.01666	1.02329	1.01823	1.02731									1.0259	1.02169	1.01169	1.01449	1.02429	1.01242	1.01286	1.00841	1.00644	1.01768	1.02751	1.02292	1.01595	1.02666	1.0231	1.01154	1.01895	1.01122	1.02288	1.01416	1.01079	1.01537	1.01526	1.01562	1.0169	1.01945	1.01703	1.02794	1.01965	1.02274	1.02415	1.02058
0	1.01735	1.02044	1.03335	1.02459	1.01707	1.02681	1.01893	1.02655									1.02435	1.02452	1.01425	1.01685	1.02563	1.01203	1.013	1.00898	1.00844	1.01851	1.02837	1.02187	1.01274	1.02636	1.02021	1.01289	1.01967	1.01127	1.02441	1.01807	1.01171	1.01474	1.01615	1.01539	1.01614	1.0165	1.0183	1.02387	1.01877	1.02229	1.02473	1.02008
0.404378	1.10604	1.08007	1.10755	1.09025	1.06969	1.08307	1.07571	1.1122									1.30037	1.42014	1.41941	1.40564	1.42921	1.42983	1.42262	1.44232	1.30978	1.42105	1.43958	1.42059	1.40891	1.40701	1.42651	1.44421	1.36245	1.36084	1.41556	1.40133	1.40626	1.42105	1.40886	1.43563	1.42128	1.39259	1.40689	1.41479	1.42166	1.34808	1.41835	1.42059
0.537676	1.00361	1.00815	1.02263	1.02878	1.02648	1.02891	1.00481	1.06761									1.27854	1.39299	1.37857	1.37882	1.38718	1.40449	1.39147	1.35822	1.30101	1.38207	1.38567	1.38006	1.36607	1.36619	1.38442	1.38771	1.34344	1.33293	1.37416	1.36444	1.35863	1.38342	1.36755	1.36329	1.35253	1.33508	1.31625	1.34417	1.36061	1.29173	1.34449	1.3507
0.670973	1.00148	0.996779	1.00636	1.00287	0.99845	1.01276	0.996096	1.05038									1.22035	1.32997	1.31373	1.32969	1.32419	1.34137	1.33019	1.28334	1.27311	1.33308	1.34154	1.33711	1.32348	1.33368	1.33721	1.32014	1.31204	1.28455	1.32098	1.31511	1.29928	1.32102	1.31151	1.28843	1.29147	1.28295	1.25796	1.29501	1.30329	1.24336	1.28756	1.29398
0.80426	1.00713	1.00615	1.01503	1.01506	1.00669	1.01316	1.00123	1.04923									1.19715	1.29066	1.27288	1.29457	1.29012	1.29777	1.29057	1.24734	1.24932	1.30117	1.3104	1.30829	1.30061	1.31091	1.30707	1.27675	1.2866	1.24972	1.28445	1.28486	1.26345	1.27769	1.27756	1.25241	1.25458	1.2497	1.22775	1.26791	1.26542	1.21422	1.25288	1.25937
0.937554	0.991355	0.995538	0.99841	1.00123	0.996271	1.00026	0.989288	1.04425									1.16379	1.25454	1.2338	1.26183	1.25306	1.25675	1.25274	1.21772	1.21777	1.26233	1.27271	1.26538	1.26381	1.27582	1.2707	1.23527	1.25581	1.21518	1.2501	1.25457	1.23368	1.23882	1.24547	1.22042	1.21749	1.22039	1.19548	1.23365	1.22663	1.18889	1.22162	1.22558
1.07084	0.977612	0.980364	0.986076	0.98371	0.979793	0.987577	0.971036	1.03939									1.11915	1.2096	1.18903	1.21392	1.20276	1.20895	1.20739	1.17678	1.1719	1.20134	1.22312	1.21494	1.20803	1.22331	1.21795	1.19166	1.21436	1.1791	1.21135	1.21228	1.1975	1.19402	1.20311	1.18479	1.17357	1.18049	1.15701	1.18766	1.18331	1.1486	1.18474	1.18441
1.20413	0.970208	0.965694	0.9694	0.971124	0.966565	0.971313	0.962067	1.03415									1.07665	1.15666	1.14124	1.16219	1.14687	1.15483	1.15928	1.13689	1.12274	1.14316	1.15987	1.16156	1.14996	1.16426	1.15714	1.1472	1.15619	1.13337	1.15871	1.16327	1.15099	1.14228	1.14956	1.1389	1.13337	1.13841	1.11276	1.13984	1.13564	1.10054	1.14451	1.13756
1.68855	1.00846	0.989269	0.951829	0.974215	1.03208	1.05618	1.02896	0.918904									1.126	1.18167	1.19649	1.15196	0.958717	1.20763	1.18142	1.17582	1.04619	1.0588	1.07385	1.16436	1.15034	1.15727	1.14544	1.16375	1.1012	1.12725	1.15208	1.17158	1.18192	1.15298	1.14391	1.13038	1.09282	1.10639	1.11301	1.09932	1.09723	1.06112	1.1372	1.11321
1.82184	0.983559	0.980166	0.978603	0.998197	1.04629	1.07092	1.04758	0.904421									1.05321	1.10714	1.11367	1.08896	0.931074	1.13199	1.1216	1.10549	1.0087	1.00849	1.02818	1.10303	1.08557	1.086	1.08784	1.10458	1.06076	1.04598	1.06199	1.07893	1.1067	1.07897	1.07099	1.05727	1.0697	1.0528	1.06098	1.0407	1.04992	1.02453	1.0747	1.0956
1.95513	0.965316	0.979957	0.990243	1.00328	1.03821	1.06432	1.04209	0.898653									1.02472	1.09034	1.08523	1.06724	0.929752	1.11023	1.082	1.09567	1.00423	0.988852	1.02583	1.08822	1.07928	1.08123	1.09027	1.09564	1.0349	1.02894	1.02961	1.05395	1.04709	1.0318	1.04538	1.03366	1.05136	1.03849	1.04926	1.02638	1.0292	1.00501	1.06825	1.05989
2.08843	0.975304	0.983825	0.978383	1.00024	1.04185	1.06307	1.04791	0.908481									1.01535	1.0803	1.07603	1.07429	0.933447	1.10331	1.0667	1.09509	0.995355	0.984789	1.02565	1.07415	1.07074	1.07629	1.07619	1.0908	1.00709	1.01118	1.00822	1.03215	1.02297	1.00637	1.03788	1.01867	1.02756	1.02054	1.03968	1.00983	1.02031	1.00184	1.05398	1.03493
2.22173	0.984884	0.989541	0.976938	1.00025	1.03688	1.05344	1.03427	0.910754									1.01898	1.08788	1.06916	1.06983	0.941366	1.09341	1.06523	1.09116	0.986365	0.981506	1.01862	1.06894	1.06242	1.07391	1.05554	1.08519	0.983858	0.990666	0.990948	1.01596	1.01183	0.99893	1.02136	1.01042	1.01077	1.0003	1.02643	0.996074	1.00946	1.00927	1.03857	1.01371
2.35502	0.985434	0.98832	0.97488	0.994607	1.01603	1.03244	1.01292	0.904896									1.01178	1.08075	1.07377	1.0545	0.941803	1.08306	1.0667	1.08653	0.978951	0.979375	1.00649	1.06096	1.05648	1.06223	1.05078	1.07488	0.974272	0.964032	0.983648	1.01541	0.997328	0.978746	0.999653	1.00455	1.00093	0.983805	1.01502	0.964752	0.989963	0.998794	1.02023	0.999578
2.48831	0.982931	0.988542	0.968794	0.989475	0.990112	1.00432	0.9741	0.894796									1.00371	1.06778	1.066	1.04665	0.937234	1.07734	1.06966	1.07929	0.97126	0.964049	1.00038	1.05601	1.05116	1.05303	1.05027	1.06968	0.965466	0.952238	0.966535	0.999038	0.987302	0.967499	0.985737	0.991312	0.9837	0.970655	1.00347	0.938762	0.972127	0.971536	0.998595	1.00945
2.6216	0.981735	0.982451	0.967255	0.988469	0.968192	0.970297	0.943479	0.885172									1.03347	1.05261	1.06599	1.04151	0.936051	1.0698	1.06389	1.08258	0.961701	0.947455	0.999382	1.04872	1.04293	1.04687	1.0466	1.06909	0.961812	0.952672	0.955407	0.981597	0.974408	0.961027	0.974721	0.991113	0.972557	0.949783	0.98411	0.917752	0.956501	0.949324	0.972866	0.986041
2.7549	0.979851	0.97735	0.965187	0.978814	0.953603	0.949555	0.92374	0.878117									1.04045	1.04198	1.06047	1.0407	0.933527	1.06108	1.06854	1.0866	0.967424	0.936571	0.994745	1.04314	1.03846	1.03692	1.04215	1.06823	0.961051	0.948659	0.94262	0.970254	0.962736	0.961726	0.967036	0.990555	0.965224	0.929728	0.956041	0.906056	0.942145	0.929708	0.950824	0.9606
2.8882	0.979156	0.975043	0.965099	0.97279	0.943801	0.94134	0.917168	0.872556									1.03144	1.03551	1.04464	1.04148	0.93103	1.06285	1.06929	1.08082	0.976375	0.934606	0.987438	1.04255	1.03192	1.03043	1.03766	1.06763	0.961309	0.940065	0.933888	0.95386	0.947861	0.960512	0.970604	0.987562	0.951489	0.914577	0.941419	0.898243	0.935656	0.930905	0.935877	0.944055
3.02149	0.978799	0.975122	0.962648	0.969264	0.940932	0.937876	0.915363	0.867237									1.02446	1.03872	1.036	1.03781	0.9254	1.06732	1.06532	1.07914	0.971297	0.929691	0.980463	1.04486	1.02995	1.02508	1.0356	1.0654	0.961984	0.94241	0.937692	0.945115	0.947678	0.967387	0.976849	0.991682	0.953413	0.905613	0.932855	0.889321	0.937583	0.937601	0.930883	0.934218
3.15477	0.976303	0.973395	0.961188	0.966755	0.947789	0.94365	0.919279	0.86784									1.02321	1.04781	1.03864	1.03577	0.917575	1.066	1.0581	1.07604	0.976097	0.928415	0.975934	1.04148	1.02686	1.0224	1.03089	1.06893	0.969831	0.957014	0.946147	0.951434	0.950262	0.97539	0.979415	0.997889	0.961904	0.911683	0.936136	0.883784	0.940345	0.938873	0.930873	0.932214
3.28806	0.97733	0.972871	0.964059	0.964827	0.951978	0.954197	0.929809	0.864423									1.02207	1.05417	1.04207	1.0418	0.909611	1.06211	1.05731	1.07079	0.97483	0.928947	0.972917	1.04192	1.02831	1.01842	1.03259	1.06755	0.976564	0.966527	0.952573	0.966892	0.961588	0.974901	0.981269	1.00654	0.968112	0.916173	0.982236	0.888135	0.93674	0.937506	0.939843	0.938237
3.42136	0.977129	0.972294	0.966181	0.963516	0.956716	0.959046	0.938635	0.865882									1.02102	1.05937	1.05201	1.05148	0.906572	1.06042	1.05837	1.06779	0.972258	0.929345	0.973048	1.04161	1.0264	1.01672	1.02958	1.06354	0.977476	0.977313	0.967619	0.979209	0.969726	0.978618	0.98491	1.00903	0.970523	0.916056	0.966262	0.899644	0.936955	0.934193	0.951788	0.933133
3.55465	0.978686	0.975522	0.971457	0.963947	0.958833	0.965162	0.944834	0.868285									1.02297	1.05822	1.06025	1.05444	0.908036	1.05572	1.05411	1.06015	0.966959	0.931764	0.972573	1.03945	1.02209	1.0186	1.02698	1.05905	0.991639	0.984609	0.979767	0.988058	0.972183	0.98225	0.985307	1.01444	0.969773	0.920942	0.946979	0.907015	0.942413	0.939727	0.964408	0.9396
3.68794	0.983684	0.974355	0.970616	0.962279	0.962129	0.969	0.945323	0.866919									1.02395	1.0595	1.06965	1.05859	0.90815	1.05361	1.05343	1.05913	0.959665	0.933954	0.97006	1.03794	1.01706	1.01935	1.02492	1.05288	1.00403	0.988275	0.989776	0.991266	0.979931	0.979199	0.987551	1.01949	0.965523	0.923798	0.940682	0.919395	0.94908	0.94573	0.97057	0.9463
3.82124	0.983441	0.976915	0.973697	0.962725	0.962719	0.969793	0.946216	0.867039									1.02475	1.06809	1.07252	1.06212	0.90711	1.04952	1.04943	1.05804	0.955037	0.9357	0.967796	1.03547	1.01714	1.02236	1.02065	1.04669	1.01498	0.990752	1.00059	0.993849	0.989837	0.979441	0.989481	1.02102	0.967078	0.922722	0.932237	0.925211	0.952536	0.949918	0.969997	0.951265
3.95453	0.986201	0.977887	0.975426	0.963491	0.962779	0.970789	0.94729	0.868151									1.02384	1.07987	1.07614	1.06368	0.902696	1.05078	1.0453	1.0526	0.961776	0.935243	0.968885	1.03375	1.01837	1.03181	1.01889	1.04308	1.03144	0.997612	1.01122	0.995247	0.995163	0.987083	0.990421	1.01931	0.961929	0.930393	0.932726	0.935052	0.956985	0.953872	0.970138	0.952401
4.08782	0.987316	0.981067	0.978896	0.966395	0.96564	0.969468	0.943884	0.870972									1.02513	1.07873	1.07216	1.06449	0.900945	1.05347	1.03939	1.05338	0.960949	0.933032	0.973599	1.03092	1.0209	1.03269	1.0143	1.04346	1.04042	1.00478	1.01706	1.0033	1.00152	0.999156	0.988004	1.02222	0.954187	0.934044	0.92583	0.93885	0.95474	0.956123	0.974858	0.956557
4.22111	0.989377	0.985201	0.976848	0.970733	0.961301	0.966933	0.941288	0.872595									1.02763	1.07001	1.07511	1.06497	0.899384	1.05435	1.03911	1.04741	0.96214	0.929634	0.973347	1.03243	1.01925	1.03092	1.01319	1.03996	1.05151	1.01204	1.01905	1.01062	0.997667	1.00229	0.98681	1.02192	0.952169	0.931973	0.927293	0.936742	0.949518	0.957994	0.986664	0.959475
4.3544	0.988419	0.992167	0.975085	0.974463	0.963059	0.961526	0.937995	0.874776									1.03212	1.0643	1.07468	1.06653	0.899692	1.05441	1.03421	1.04197	0.961222	0.929828	0.972488	1.03097	1.01777	1.02577	1.01287	1.04034	1.0593	1.01959	1.02314	1.01792	0.998728	0.999872	0.986285	1.02081	0.94772	0.93007	0.935404	0.938338	0.950089	0.952751	0.983362	0.9573
4.48769	0.987461	0.996206	0.975206	0.974702	0.96687	0.962285	0.938637	0.88202									1.03431	1.06369	1.07613	1.06319	0.897313	1.05462	1.03087	1.04439	0.960947	0.927727	0.967608	1.0294	1.0153	1.01502	1.01022	1.03718	1.05902	1.01981	1.02813	1.02982	0.997871	1.00382	0.990596	1.02031	0.946822	0.92821	0.939225	0.938325	0.950859	0.955006	0.974231	0.954257
4.62098	0.988326	0.995851	0.978604	0.97752	0.967169	0.961131	0.942745	0.883351									1.03661	1.06535	1.07497	1.06005	0.895978	1.05324	1.02907	1.04062	0.960094	0.927661	0.965696	1.02637	1.01371	1.00823	1.00979	1.03304	1.0607	1.0191	1.03283	1.04425	0.993335	1.00337	0.994682	1.02308	0.944761	0.927807	0.945028	0.935737	0.94561	0.951679	0.966732	0.949379
Figure 2B
Control	FFP	SDP	LP
0.13279	0.15939	0.16568	0.17094
0.132945	0.172687	0.141642	0.166921
0.134052	0.170294	0.164122	0.171708
0.134136	0.172715	0.163997	0.171447
0.133497	0.172142	0.162436	0.169349
0.134429	0.173529	0.165052	0.171013
0.132291	0.172543	0.161552	0.170752
0.139979	0.167506	0.160163	0.168197
	0.165632	0.164864	0.167672
	0.172746	0.162963	0.167111
	0.174171	0.162694	0.164068
	0.173434	0.164912	0.168705
	0.172267	0.160165	0.168995
	0.173544	0.162129	0.162265
	0.173742	0.164395	0.167715
	0.170922	0.164622	0.168322
Figure 4A
Control	LR	Hextend	FFP	FFP-E	SDP	LP
1.36567	-49.6515	-8.66326	27.3869	9.83855	0.0884465	12.5369
-20.3472	-16.9652	-35.1342	51.3484	18.995	58.8679	34.1778
13.9311	-10.1654	1.50959	51.7532	44.1438	42.4348	53.768
11.5565	-28.3883	-13.7632	24.9314	10.5761	50.3321	52.2119
7.69784	38.891	-61.2724	19.7326	-13.8081	43.2803	67.5207
-13.2039	-19.5197	-13.5563	22.7547	67.6286	50.359	65.5868
Figure 4B
Control	LR	Hextend	FFP	FFP-E	SDP	LP
18.2866	1.92973	9.04873	47.2768	29.2	64.6	70.3005
-1.33278	3.02018	19.9001	45.7076	63.2436	62.2684	72.6144
-2.72467	18.6323	21.026	48.3052	64.8128	50.3531	72.1889
-12.0246	7.66571	21.7885	58.0839	59.4669	61.2843	66.3554
-6.3152	-11.7498	18.2955	62.951	64.5114	59.8126	66.0008
4.11064	-0.0827448	19.4923	67.1533	58.8818	61.0272	72.2776
Figure 6F
sham	shock	LR	FFP	LP
0.667	3	1.667	1.1667	1
0	2.5	1.333	0.667	0.667
0.5	1.667	1	0.667	1.5
0	3	1.5	0.667	1.333
0.667	1.667	1.667	0.333	0.333
1	1.833	1.5	1.333	0.333
0	1.067	1.333	0.667	1
0.167	2.5	1.333	0.667	1.333
Figure 7A
Sham	HS	LR	FFP	LP
287.753	646.186	716.425	401.985	298.234
296.344	1013.61	542.197	389.143	487.07
181.227	979.414	1011.35	472.111	329.732
178.328	867.565	520.759	462.537	440.479
153.739	1230.36	495.432	189.499	461.707
274.525	1068.32	849.491	343.787	553.383
228.576	750.642	1016.68	645.659	375.456
365.079	1248.86	967.413	483.254	576.025
Figure 7B
Sham	HS	FFP	LR	LP
3.92	9.54	4.65	7.02	7.28
3.72	11.65	4.15	5.67	4.89
6.07	21.21	7.02	8.85	4.45
4.82	8.98	5.67	8.29	6.45
2.02	15.23	5.66	13.29	6.2
4.16	13.22	4.09	10.28	5.36
3.75	23.9	6.88	9.54	8.81
4.16	17.35	7.25	14.47	5.67
Figure 7C
sham	HS	FFP	LR	LP
3.07	7.94	5.58	4.19	3.3
3.76	7.02	5.56	5.55	3.34
4.2	5.6	3.15	9.37	3.45
2.48	4.4	2.28	7.44	4.67
2.54	4.35	4.54	8.17	3.43
